# Supplementary material for: Cold Shock Protein B as an Alternative to DMSO for Oocyte Vitrification
Source: Antioxidants (Basel). 2026 Jan 14;15(1):107. doi: 10.3390/antiox15010107 (PMC12837293; doi:10.3390/antiox15010107)
Supplement: Supplementary file 1 [file antioxidants-15-00107-s001.zip]

Archive with 1 entries (1 files):
- antioxidants-4064827-supplementary.pdf
